# Supplementary material for: Healing with Risks: How Zoonotic Potential Influences the Use of Wild Mammals in Traditional Medicine
Source: Pathogens. 2025 Jun 27;14(7):640. doi: 10.3390/pathogens14070640 (PMC12300465; doi:10.3390/pathogens14070640)
Supplement: Supplementary file 1 [file pathogens-14-00640-s001.zip]

Archive with 1 entries (1 files):
- pathogens-3659383-supplementary.xlsx
