# Supplementary material for: Healing with Risks: How Zoonotic Potential Influences the Use of Wild Mammals in Traditional Medicine
Source: Pathogens. 2025 Jun 27;14(7):640. doi: 10.3390/pathogens14070640 (PMC12300465; doi:10.3390/pathogens14070640)
Supplement: Supplementary file 1 [file pathogens-14-00640-s001.zip › pathogens-3659383-supplementary.xlsx]

## Sheet: Planilha1
Table S1. Wild mammals with medicinal uses recorded globally
Specie	Order	Family	Genus	Body_mass.g	Feeding_habits	Parasites	Zoonotic potential	Versatility	Versatility_weighted	Part used	Disease (or illness)	Country
Acinonyx jubatus	Carnivora	Felidae	Acinonyx	50577.9	Herbivore	38	14	0.03	0.00428571	Skin, nail	Haemorrhage	Egypt,Jordan,Namibia,Netherlands,South of Africa,Zimbabwe,Ethiopia,India,Benin,Nigeria
Aepyceros melampus	Artiodactyla	Bovidae	Aepyceros	52591.7	Frugivore	25	16	0	0	Unspecified	Unspecified	South of Africa
Ailuropoda melanoleuca	Carnivora	Ursidae	Ailuropoda	118000	Frugivore	85	38	0.31	0.0775	Unspecified	Remove toxins from the liver, strengthen the liver function, fever, convulsions, burns	Canada,South Korea
Alcelaphus buselaphus	Artiodactyla	Bovidae	Alcelaphus	160938	Carnivore	14	3	0	0	Unspecified	Unspecified	Benin,Nigeria
Alouatta belzebul	Primates	Atelidae	Alouatta	6157.91	Frugivore	2	2	0.26	0.065	Unspecified	Whooping cough, sore throat, asthma	Brazil
Alouatta guariba	Primates	Atelidae	Alouatta	5188.33	Herbivore	13	9	0.06	0.03	Unspecified	Used as aphrodisiac, Used to treat any disease	Brazil
Alouatta palliata	Primates	Atelidae	Alouatta	50577.9	Carnivore	7	4	0.06	0.03	Unspecified	General pains, inflammation	Costa Rica
Alouatta pigra	Primates	Atelidae	Alouatta	7172.06	Herbivore	6	4	0.03	0.03	Blood	Rheumatism	Mexico
Alouatta seniculus	Primates	Atelidae	Alouatta	6398.31	Herbivore	10	8	0.26	0.0371429	Unspecified	Whooping cough, inflammation, to accelerate parturition	Brazil,Colombia
Antidorcas marsupialis	Artiodactyla	Bovidae	Antidorcas	33571.2	Herbivore	15	8	0	0	Unspecified	Unspecified	South of Africa
Antilocapra americana	Artiodactyla	Antilocapridae	Antilocapra	47450	Omnivore	26	10	0.03	0.03	Intestine	Convulsion	Nigeria
Antilope cervicapra	Artiodactyla	Bovidae	Antilope	36301.1	Herbivore	13	9	0.03	0.03	Horn	Asthma	India
Aotus azarai	Primates	Aotidae	Aotus	929.57	Frugivore	6	2	0.03	0.015	Unspecified	So that the baby does not dribble	Bolivia
Aotus griseimembra	Primates	Aotidae	Aotus	50577.9	Frugivore	1	0	0	0	Unspecified	Unspecified	Colombia
Arctictis binturong	Carnivora	Viverridae	Arctictis	13000	Carnivore	4	4	0.03	0.015	Carcass	Aching joints	Vietnam,Myanmar
Arctocephalus pusillus	Carnivora	Otariidae	Arctocephalus	178500	Carnivore	10	3	0.17	0.0242857	Unspecified	Chest and ear infections, protective charm	Australia,Canada,Chile,China,Falkland Islands,Hong Kong,Japan,Malaysia,Namibia,Peru,South of Africa,Vietnam
Arvicanthis niloticus	Rodentia	Muridae	Arvicanthis	95.8	Herbivore	11	8	0	0	Unspecified	Unspecified	Benin
Arvicola amphibius	Rodentia	Cricetidae	Arvicola	120	Carnivore	17	7	0.03	0.03	Flesh	Treatment of meat poisoning	Buthan
Atelerix albiventris	Erinaceomorpha	Erinaceidae	Atelerix	293.44	Omnivore	7	4	0.03	0.015	Skin, spines	Nasal bleeding	Tanzania,Benin
Ateles geoffroyi	Primates	Atelidae	Ateles	7582.4	Frugivore	12	8	0.17	0.0425	Fat, Meat, Hand	Rheumatism, Body pain	Costa Rica,Mexico,Colombia
Ateles paniscus	Primates	Atelidae	Ateles	8697.25	Carnivore	10	5	0.03	0.015	Unspecified	Rheumatism	Bolivia
Atherurus africanus	Rodentia	Hystricidae	Atherurus	2875.65	Herbivore	2	0	0.03	0.01	Spines	Treat abscess	Tanzania,Benin,Nigeria
Atilax paludinosus	Carnivora	Herpestidae	Atilax	3600.16	Carnivore	2	1	0.03	0.015	Teeth	Snake bites	Cameroon,Benin
Axis porcinus	Artiodactyla	Cervidae	Axis	37448.3	Herbivore	2	1	0.17	0.17	Horn, ﬂesh, embryo	Convulsion, skin eruption	India
Balaenoptera acutorostrata	Cetacea	Balaenopteridae	Balaenoptera	5.58709e+06	Herbivore	13	4	0.35	0.0583333	Fat (3,4,5), Oil (3,4)	Menstrual cramps, Rheumatism, Sore throat, Wounds	Brazil
Balaenoptera physalus	Cetacea	Balaenopteridae	Balaenoptera	4.7506e+07	Herbivore	6	2	0.03	0.03	Blubber	Furuncle	Korea
Bandicota bengalensis	Rodentia	Muridae	Bandicota	226.99	Carnivore	9	5	0	0	Meat	Unspecified	India,Pakistan
Bandicota indica	Rodentia	Muridae	Bandicota	583.09	Omnivore	29	10	0.17	0.17	Meat	Eruption, Diabetes	India
Bison bison	Artiodactyla	Bovidae	Bison	624577	Herbivore	74	32	0	0	Unspecified	Unspecified	India
Blastocerus dichotomus	Artiodactyla	Cervidae	Blastocerus	112519	Carnivore	12	6	0.46	0.0418182	“Benzuá”, Horn, Hull	Spasm, “Males venenosos”, diarrhoea, worms, fortify legs, Vômitos	Bolivia,Brazil,Peru
Bradypus tridactylus	Pilosa	Bradypodidae	Bradypus	4375.8	Herbivore	4	3	0.19	0.095	Fat	Insects bite, Scorpions bite, Thrombosis	Venezuela
Bradypus variegatus	Pilosa	Bradypodidae	Bradypus	4136.36	Herbivore	11	5	0.37	0.04625	Claw, Head, Skin	Anger, Asthma, Rheumatism, Thrombosis, Ulcer	Brazil
Cabassous centralis	Cingulata	Dasypodidae	Cabassous	3669.69	Insectivore	1	1	0.17	0.0566667	Bone, Flesh, Heart, Skin	To cure stomach pain, Treat diseases caused by abortion	Espanha
Callithrix geoffroyi	Primates	Callitrichidae	Callithrix	342	Omnivore	4	3	0.03	0.03	Unspecified	Used as fortifier	Venezuela
Callorhinus ursinus	Carnivora	Otariidae	Callorhinus	55464.8	Carnivore	20	9	0.17	0.034	Unspecified	Liver diseases, kidney problems	China
Canis adustus	Carnivora	Canidae	Canis	10392.5	Carnivore	7	3	0.17	0.0425	Unspecified	Epilepsy, to ward off evil spirits	Benin,Nigeria
Canis aureus	Carnivora	Canidae	Canis	9658.7	Omnivore	54	32	0.37	0.074	Fat	Asthma, arthritis, paralysis, Rheumatism, skin disease	India,Vietnam
Canis latrans	Carnivora	Canidae	Canis	11989.1	Carnivore	87	51	0.37	0.074	Fat, Ointment, Meat, Fur	To bring good luck, Anaemia, Infertility, Pain, Cough	Mexico
Canis mesomelas	Carnivora	Canidae	Canis	8247.3	Omnivore	11	5	0.03	0.0075	Unspecified	Asthma	Angola,Botswana,Djibouti,Eritrea,Ethiopia,Kenya,Lesotho,Mozambique,Namibia,Somalia,South of Africa,Sudan,Swaziland,Tanzania,Uganda,Zimbabwe
Capra falconeri	Artiodactyla	Bovidae	Capra	54303.4	Herbivore	7	2	0.17	0.0566667	Meat	Cures rhinitis, Stimulate digestion	India
Capra ibex	Artiodactyla	Bovidae	Capra	69546.8	Herbivore	52	25	0	0	Horn	Unspecified	Israel,Jordan
Capra sibirica	Artiodactyla	Bovidae	Capra	130000	Herbivore	5	1	0.83	0.83	Legs, liver, milk, urine	Asthma, Bone Fracture, General Weakness, Jaundice, Night blindness, Paralysis, Skin diseases, Sprain, Stomach disorder, Tuberculosis	India
Capreolus pygargus	Artiodactyla	Cervidae	Capreolus	41371	Herbivore	3	0	0.17	0.085	Blood, Antlers	Blood diseases, Gastroenteric disorder	Mongolia,Korea
Capricornis sumatraensis	Artiodactyla	Bovidae	Capricornis	110942	Herbivore	1	1	0	0	Bone carvings, Bodies, Derivatives, Horns, Horn carvings, Skin, Shin Bone, All body parts, Blood, Bone, Gall bladder Hoof/Foot, Innards, Intestine, Meat, Oil, Skull, Teeth	Unspecified	China,Indonesia,Laos,Korea,Vietnam,Cambodia
Caracal caracal	Carnivora	Felidae	Caracal	3975	Carnivore	13	4	0	0	Unspecified	Unspecified	Czech Republic,Namibia,South of Africa,Zimbabwe,Benin,Nigeria
Castor fiber	Rodentia	Castoridae	Castor	1917.5	Herbivore	8	5	0.7	0.175	Testicles	Animal bites and stings, Brain diseases, Cramp, Enhances libido, Epilepsy, Eye diseases, Fevers, Headaches, Hysteria, Jaundice, Palpitation, Paresis, Weakness	Israel,Jordan,Egypt
Cavia aperea	Rodentia	Caviidae	Cavia	3935	Herbivore	6	4	0.29	0.0414286	Fat, Head, Teeth	Cracks in the sole of the feet, Inflammation, Offered in sacrifice in mystical rituals, Stimulates the born of teeth	Brazil
Cebus capucinus	Primates	Cebidae	Cebus	3590	Herbivore	11	8	0	0	Unspecified	Unspecified	Costa Rica,Colombia
Cephalophus dorsalis	Artiodactyla	Bovidae	Cephalophus	2230	Herbivore	2	1	0	0	Unspecified	Unspecified	Nigeria
Cephalophus natalensis	Artiodactyla	Bovidae	Cephalophus	2250	Herbivore	6	2	0.03	0.03	Meat	Leprosy	Ethiopia
Cephalophus rufilatus	Artiodactyla	Bovidae	Cephalophus	7500	Omnivore	1	0	0	0	Unspecified	Unspecified	Benin,Nigeria
Ceratotherium simum	Perissodactyla	Rhinocerotidae	Ceratotherium	8000	Herbivore	28	7	0.44	0.0733333	Body, horn	Male virility, Antidote for poison, Cool the blood, high fevers, To remove heat inside the body	South Korea,Sudan,Vietnam,Rwanda,South of Africa,Switzerland,United States of America,Zimbabwe
Cercocebus torquatus	Primates	Cercopithecidae	Cercocebus	7.6	Herbivore	16	13	0.03	0.03	Head	Tuberculosis	Cameroon
Cercopithecus cephus	Primates	Cercopithecidae	Cercopithecus	6	Omnivore	9	6	0	0	Unspecified	Unspecified	Nigeria
Cercopithecus erythrotis	Primates	Cercopithecidae	Cercopithecus	17.1	Omnivore	2	0	0	0	Unspecified	Unspecified	Nigeria
Cercopithecus mitis	Primates	Cercopithecidae	Cercopithecus	361	Carnivore	21	14	0	0	Unspecified	Unspecified	Angola,Burundi,Congo,Ethiopia,Kenya,Malawi,Mozambique,Rwanda,Somalia,South of Africa,Sudan,Swaziland,Tanzania,Uganda,Zambia,Zimbabwe
Cercopithecus mona	Primates	Cercopithecidae	Cercopithecus	865	Omnivore	14	11	0.26	0.0325	Skull	Male impotency, aid in quickening child walking, whooping cough	Nigeria,Cameroon,Benin
Cerdocyon thous	Carnivora	Canidae	Cerdocyon	521.8	Omnivore	20	11	0.83	0.051875	Unspecified	Earache, sore throat, rheumatism, flu, haemorrhoids, disorders after parturition (to accelerate recovery after parturition), bronchitis, cracks in the sole of the feet, back ache, osteoporosis, eczema, arthritis, womb inflammation	Brazil
Chlorocebus aethiops	Primates	Cercopithecidae	Chlorocebus	3695.99	Omnivore	71	48	0.03	0.01	Unspecified	Mental illness	Sudan,South of Africa,Benin
Chlorocebus pygerythrus	Primates	Cercopithecidae	Chlorocebus	3975	Omnivore	38	24	0.17	0.0566667	Buttock, Meat	Anemia for children, Muscle spasm	South of Africa,Ethiopia
Chrysocyon brachyurus	Carnivora	Canidae	Chrysocyon	800	Omnivore	18	14	0.44	0.0733333	Unspecified	Bronchitis, kidney disease, snake bites, to bring good luck, epilepsy	Bolivia,Brazil
Civettictis civetta	Carnivora	Viverridae	Civettictis	3935	Omnivore	2	1	0.17	0.034	Anus, Fur, Testes	Convulsions, male impotence	Ethiopia,Nigeria,Cameroon,Benin
Coendou prehensilis	Rodentia	Erethizontidae	Coendou	3590	Herbivore	3	1	0.87	0.0414286	Spines or quills	Abscesses, Asthma, Bladder stones, Bronchitis, Conjunctivitis, Diarrhoea, Epilepsy, Headache, Kidney stone, Offering in mystical rituals, Stroke, Thrombosis	Brazil,Mexico
Colobus polykomos	Primates	Cercopithecidae	Colobus	2230	Herbivore	7	3	0	0	Unspecified	Unspecified	Nigeria
Conepatus chinga	Carnivora	Mephitidae	Conepatus	1917.5	Omnivore	3	2	0.29	0.0966667	Liver	Thrombosis, rheumatism, general diseases, Lung problems	Paraguay,Argentina
Conepatus leuconotus	Carnivora	Mephitidae	Conepatus	800	Herbivore	2	0	0.8	0.266667	Meat	Blood disorders, acne, stomach ache, mal aire, swelling, undescended testicles, rabies, whooping cough, bone pain, muscular pain, Cough, Rheumatism	Mexico
Connochaetes taurinus	Artiodactyla	Bovidae	Connochaetes	3590	Herbivore	24	12	0	0	Unspecified	Unspecified	South of Africa
Corynorhinus townsendii	Chiroptera	Vespertilionidae	Corynorhinus	2230	Carnivore	1	1	0.03	0.03	Meat	Typhoid Fever	Mexico
Cricetomys emini	Rodentia	Nesomyidae	Cricetomys	2250	Herbivore	1	0	0.03	0.03	Head	Personal protection	Nigeria,Benin
Crocuta crocuta	Carnivora	Hyaenidae	Crocuta	8000	Carnivore	19	9	0.44	0.0338462	Blood, Eyebrow, Fat, Gland Paste, Hair/Skin, Oil from Fat, Meat, Faeces, Scales	Pneumonia, skin diseases, Epilepsy, Malaria, excessive nervousness	Nigeria,Somalia,Southeast of Asia,Tanzania,Angola,Ethiopia
Cryptoprocta ferox	Carnivora	Eupleridae	Cryptoprocta	521.8	Carnivore	1	1	0	0	Unspecified	Unspecified	Madagascar
Cuniculus paca	Rodentia	Cuniculidae	Cuniculus	7750	Herbivore	5	4	1.4	0.14	Bile, Bone, Fat, Head, Teeth	Alleviate pain during childbirth, Ant bites, Arthrosis, Control cholesterol level, Dermatological problems, Facilitate the delivery of pregnant women, Fever, Asthma, General body pain, Geniturinary Disturbances, Heart pain, Inflamations, Injuries caused by the spines of ‘arraia’, Leishmaniasis, Liver pain, Ophthalmological problems, Osteoporosis, Pain in bones, Pterygium, Rheumatism, Snake bites,…	Bolivia,Brazil,Mexico,Peru,South of America
Cuon alpinus	Carnivora	Canidae	Cuon	744.9	Carnivore	1	0	0	0	Unspecified	Unspecified	China
Cyclopes didactylus	Pilosa	Cyclopedidae	Cyclopes	263.95	Carnivore	1	1	0.03	0.03	Unspecified	To bring good luck	Bolivia
Cynopterus sphinx	Chiroptera	Pteropodidae	Cynopterus	44.71	Herbivore	5	3	0.39	0.0975	Raw meat	External injuries, cough, asthma, fever, Hepatitis, mental disorder	India,Ethiopia,China
Dasyprocta punctata	Rodentia	Dasyproctidae	Dasyprocta	2309.12	Herbivore	1	0	0.03	0.03	Fur	Urinary infections	Mexico
Dasypus novemcinctus	Cingulata	Dasypodidae	Dasypus	3949.01	Omnivore	28	15	1.65	0.0717391	Blood, Carapace, Nails, Fat, lard, Feet, Meat, Skin, Tail, Urine, whole animal	Amulet to protect against “evil eye”, Asthma, Bleeding, Stomach ache, Convulsion, Deafness, Diarrhea, Dysentery, Earache, Odema, Wounds, Skin infection, Headache, Inflammation, Insects bite, Labyrinthitis, Offering in mystical rituals, Protection, Scorpions bite, Sore Throat, Asthma, Thrombosis, To accelerate parturition, Tuberculosis, Cancer, Whooping cough, Witchcraft, Rheumatism, Burns, Pain i…	Mexico,Brazil,Bolivia,Nigeria
Delphinus delphis	Cetacea	Delphinidae	Delphinus	79271.7	Carnivore	26	5	0.03	0.006	Unspecified	Love fetishes	Africa,Brazil,China
Dicerorhinus sumatrensis	Perissodactyla	Rhinocerotidae	Dicerorhinus	1.04616e+06	Herbivore	1	1	0.26	0.065	Teeth, horn	Cool the blood, high fevers, To remove heat inside the body	South Korea,Vietnam,Laos,United States of America,Taiwan
Diceros bicornis	Perissodactyla	Rhinocerotidae	Diceros	995941	Herbivore	38	12	0.53	0.0757143	Body, hair, horn	Asthma, gastritis, Male virility, Cool the blood, high fevers, To remove heat inside the body	South Korea,China,Kenya,Namibia,South of Africa,Switzerland,United Kingdom,United States of America,Zimbabwe,Tanzania
Didelphis albiventris	Didelphimorphia	Didelphidae	Didelphis	1030.47	Omnivore	26	17	0.6	0.075	Fat, Bones, Scrotum	Arthritis, Arthrosis, Backache, Body pain, Boils, Cough, Facilitate the delivery, Hernia, Osteoarthritis, Osteoporosis, Rheumatism, Sprains	Brazil
Didelphis aurita	Didelphimorphia	Didelphidae	Didelphis	1105.88	Omnivore	9	5	0.26	0.26	Fat, Scrotum	Body pain, Rheumatism, Facilitate the delivery	Brazil
Didelphis marsupialis	Didelphimorphia	Didelphidae	Didelphis	1134.75	Omnivore	34	16	1.25	0.0892857	Fat, Meat, Scrotum, Whole animal	Acne, Asthma, Body pain, Dermatitis, Constipation, Bone pain, Bronchitis, Diarrhoea, Earache, Erysipelas, Facilitate the delivery, Fatigue, Fever, Flu, Headache, Inflammation, Joint pain, Muscle strain, Pain in gestation, Pain in stomach during gestation, Pain in the parturition; disorders after parturition (to accelerate recovery after parturition), Rheumatism, Sore throat, Stomach ache, Swellin…	Brazil,Bolivia,Colombia,Guyana,Mexico
Didelphis virginiana	Didelphimorphia	Didelphidae	Didelphis	2442.08	Omnivore	26	9	0.73	0.365	Fat, Scrotum, Meat	Body pain, Rheumatism, Facilitate the delivery, Inflammation, Colitis, Gastritis, Cancer, Stomach ache, Cough, Wounds, Parturition problems, Typhoid	Brazil,Mexico
Dugong dugon	Sirenia	Dugongidae	Dugong	295000	Omnivore	10	5	0.29	0.0966667	Unspecified	Aphrodisiac, fever in children, rheumatism, to protect households from evil spirits	Cambodia,Southeast of Asia
Eidolon helvum	Chiroptera	Pteropodidae	Eidolon	254.61	Herbivore	47	12	0	0	Unspecified	Unspecified	Nigeria,Benin,Cameroon,Congo,Cote d’Ivoire,Congo,Equatorial Guinea,Ghana,Liberia,Tanzania,Uganda,Zambia
Eira barbara	Carnivora	Mustelidae	Eira	4134.99	Omnivore	2	2	0.03	0.0075	Unspecified	Cure pregnant women ‘‘for their children to be good hunters’’	Bolivia,Costa Rica,Ecuador,Mexico,Suriname
Elaphurus davidianus	Artiodactyla	Cervidae	Elaphurus	165989	Herbivore	10	5	0	0	Bone, Fat, Flesh, Horn, Pilose antler	Unspecified	China,England
Enhydra lutris	Carnivora	Mustelidae	Enhydra	27410.9	Omnivore	26	12	0	0	Unspecified	Unspecified	Russia,United States of America
Eonycteris spelaea	Chiroptera	Pteropodidae	Eonycteris	58.7	Omnivore	10	2	0.03	0.03	Meat	Asthma	India
Epomophorus gambianus	Chiroptera	Pteropodidae	Epomophorus	134.59	Herbivore	2	1	0	0	Unspecified	Unspecified	Benin
Epomophorus pusillus	Chiroptera	Pteropodidae	Epomophorus	25.38	Herbivore	4	3	0	0	Unspecified	Unspecified	Benin
Epomops franqueti	Chiroptera	Pteropodidae	Epomops	118.99	Frugivore	4	2	0	0	Unspecified	Unspecified	Benin
Eptesicus nilssonii	Chiroptera	Vespertilionidae	Eptesicus	10.72	Carnivore	3	0	0	0	Unspecified	Unspecified	China
Eptesicus serotinus	Chiroptera	Vespertilionidae	Eptesicus	23.09	Carnivore	25	3	0	0	Unspecified	Unspecified	China
Equus grevyi	Perissodactyla	Equidae	Equus	408000	Herbivore	10	5	0.12	0.12	Fat, bodies	Pneumonia, asthma, cold	United States of America
Equus hemionus	Perissodactyla	Equidae	Equus	235248	Herbivore	3	0	0	0	Unspecified	Unspecified	India
Equus quagga	Perissodactyla	Equidae	Equus	50577.9	Carnivore	46	13	0.03	0.03	Hooves	Treat glands	Tanzania
Equus zebra	Perissodactyla	Equidae	Equus	282462	Herbivore	32	4	0.03	0.01	Fat	Mental disorders	Benin
Erinaceus europaeus	Erinaceomorpha	Erinaceidae	Erinaceus	3935	Omnivore	36	23	0.49	0.0816667	Gallbladder, Meat, Skin, Spines	Haemorrhoids, High fever, Kidney diseases, Large intestine, Malaria, Tuberculosis, Cutaneous problems	Jordan,Spain
Erythrocebus patas	Primates	Cercopithecidae	Erythrocebus	3590	Omnivore	27	22	0.17	0.0188889	Unspecified	Whooping cough, to wrap other charm preparations	Nigeria,Sudan,Benin
Eudorcas thomsonii	Artiodactyla	Bovidae	Eudorcas	2230	Herbivore	9	5	0.06	0.06	Heart, skin, tail	Asthma, pneumonia	Tanzania
Eumetopias jubatus	Carnivora	Otariidae	Eumetopias	2250	Omnivore	20	8	0.03	0.03	Unspecified	Used as substitute for Tiger penis in Asian Traditional Medicine systems	Southeast of Asia
Euphractus sexcinctus	Cingulata	Dasypodidae	Euphractus	7500	Omnivore	10	4	1.01	0.0594118	Blood, Carapace, Fat/lard, Meat, Nails, Paw, Skin, Tail	Amulet to protect against “evil eye”, Arthritis, Asthma, Burns, Coarse throat, Deafness, Earache, Evil eye, Headache, Inflammations, Labyrinthitis, Offering in mystical rituals, Pain in bones , Pneumonia, Protection, Rheumatism, Sinusitis, Snake bite , Sore throat, Stroke, Wounds	Brazil
Felis chaus	Carnivora	Felidae	Felis	8000	Carnivore	3	2	0.03	0.015	Flesh	Leucoderma	India,Pakistan
Felis manul	Carnivora	Felidae	Felis	7.6	Carnivore	9	4	0	0	Unspecified	Unspecified	Mongolia,Russia
Felis silvestris	Carnivora	Felidae	Felis	6	Carnivore	63	31	0.39	0.0354545	Skin, Internal organs, Bodies, Claws, Meat, Oil, Teeth, Skeletons	Asthma, Snake bites, Healing, Fertility for women, Aphrodisiacs, potency for men	Brazil,Nigeria,Egypt,Cambodia,Canada,Congo,Dominican Republic,Guinea,Hong Kong,Mexico,Peru,South of Africa,Tanzania,United States of America,Vietnam,Zimbabwe
Funisciurus anerythrus	Rodentia	Sciuridae	Funisciurus	17.1	Herbivore	1	1	0	0	Head, Whole, Tail	Unspecified	Nigeria
Galago senegalensis	Primates	Galagidae	Galago	865	Omnivore	4	4	0	0	Unspecified	Unspecified	Benin
Galerella sanguinea	Carnivora	Herpestidae	Galerella	521.8	Omnivore	1	1	0	0	Unspecified	Unspecified	Benin
Gazella dorcas	Artiodactyla	Bovidae	Gazella	7750	Omnivore	8	3	0.17	0.0425	Eye secretion, horn	Antitoxin, Preparation of Cosmetics	Algeria,Tunisia,Nigeria,Sudan
Gazella subgutturosa	Artiodactyla	Bovidae	Gazella	744.9	Herbivore	10	5	0	0	Horn	Unspecified	Korea
Genetta genetta	Carnivora	Viverridae	Genetta	1756.17	Omnivore	17	9	0.03	0.006	Unspecified	Protection against sorcery	Ghana,Benin
Genetta tigrina	Carnivora	Viverridae	Genetta	2066.57	Omnivore	2	0	0.17	0.17	Unspecified	Stick-fight charms, eyes diseases	South of Africa
Geomys bursarius	Rodentia	Geomyidae	Geomys	203.75	Herbivore	2	0	0.35	0.35	Blood, Meat	Diabetes, Epilepsy, Toothache, Inflammation	Mexico
Giraffa camelopardalis	Artiodactyla	Giraffidae	Giraffa	964655	Herbivore	57	27	0.03	0.01	Tail, fat, Urine and milk	Headache	Ethiopia,Nigeria
Gorilla gorilla	Primates	Hominidae	Gorilla	112589	Omnivore	87	47	0.22	0.0244444	Whole animal, Meat	Concoction for ailments, charm preparations, strength and vitality for pregnant women/fetus, low sperm count	Nigeria,Cameroon,Benin
Helarctos malayanus	Carnivora	Ursidae	Helarctos	57075.8	Herbivore	4	2	0.67	0.134	Unspecified	Fever, detoxification, inflammation, swelling and pain reduction, carbuncle, myocutaneous diseases, haemorrhoid, overabundance of liverfire, convulsion, epilepsy, tic, liver heat	Australia,Cambodia,Canada,China,Fiji,Germany,Hong Kong,Hungary,Indonesia,Italy,Japan,Kenya,Laos,Mexico,Mozambique,New Zealand,Palau,Singapore,South Korea,Taiwan,Thailand,United States of America,Vietnam
Hemitragus jemlahicus	Artiodactyla	Bovidae	Hemitragus	68616.4	Herbivore	3	1	0.22	0.0733333	Bones, horn, meat	To the women folk immediately after giving birth to a child, during the parturition and lactating months, To promote strength and virility, To kept a top the homes to ward off the evil,	India
Herpestes edwardsi	Carnivora	Herpestidae	Herpestes	1304.67	Omnivore	1	1	0.03	0.015	Fat	Rheumatism	India
Herpestes ichneumon	Carnivora	Herpestidae	Herpestes	2980.02	Omnivore	16	8	0	0	Unspecified	Unspecified	Benin
Herpestes javanicus	Carnivora	Herpestidae	Herpestes	750	Omnivore	6	4	0.22	0.0733333	Meat, fat, and bone	Dysentery, typhoid, Rheumatic pain, Malaria	India,Pakistan
Hippopotamus amphibius	Artiodactyla	Hippopotamidae	Hippopotamus	1.53631e+06	Omnivore	10	4	0.22	0.0275	Bones, horn, meat, blood	Cattle charm, Confers strength and power, Love charm, Boost CD4 for HIV patient	Australia,France,Germany,Hong Kong,Italy,South of Africa,Switzerland,Uganda,United Kingdom,Tanzania,United States of America,Zimbabwe,Ethiopia,Nigeria
Hipposideros armiger	Chiroptera	Hipposideridae	Hipposideros	49.99	Carnivore	13	5	0.46	0.46	Oil prepared with bat, meat, urine, faeces	Eardrops to expel an earbug, baldness, antiparalytic, asthma, kidney stones, children who wet the bed	Nepal,Vietnam
Hipposideros fulvus	Chiroptera	Hipposideridae	Hipposideros	8.83	Carnivore	2	2	NA	0	Hipposideros fulvus (Gray, 1838)	Unspecified	China
Hipposideros pomona	Chiroptera	Hipposideridae	Hipposideros	50577.9	Carnivore	10	3	NA	0	Hipposideros pomona (K, Andersen, 191)8	Unspecified	China
Hipposideros speoris	Chiroptera	Hipposideridae	Hipposideros	10.39	Carnivore	1	1	NA	0	Hipposideros speoris (Schneider, 1800)	Unspecified	India
Hippotragus equinus	Artiodactyla	Bovidae	Hippotragus	264174	Herbivore	5	3	0	0	Unspecified	Unspecified	Benin,Nigeria
Hoolock hoolock	Primates	Hylobatidae	Hoolock	6699	Omnivore	2	1	0.22	0.055	Unspecified	Fever, typhoid, malaria, smallpox	India,China
Hyaena hyaena	Carnivora	Hyaenidae	Hyaena	35070.5	Omnivore	2	2	0.6	0.0666667	Blood, Fat, Flesh, Skin and Fur, Oil from Fat, Bone	Arthritis, Chest pains and diseases, Diarrhea, Gout Inflammation, Pneumonia, Skin diseases, Stomach ache, Throat diseases, Preparations to invoke witches	India,Israel,Jordan,Morocco,Nigeria,Somalia,Sudan
Hydropotes inermis	Artiodactyla	Cervidae	Hydropotes	12760	Herbivore	19	8	0	0	Unspecified	Unspecified	Korea
Hylochoerus meinertzhageni	Artiodactyla	Suidae	Hylochoerus	198130	Herbivore	2	0	0	0	Unspecified	Unspecified	Nigeria
Hylomyscus alleni	Rodentia	Muridae	Hylomyscus	19.94	Omnivore	1	0	0	0	Unspecified	Unspecified	Benin
Hypsignathus monstrosus	Chiroptera	Pteropodidae	Hypsignathus	336.97	Herbivore	2	2	0.03	0.015	Fur	Burns	Cameroon,Benin
Hystrix africaeaustralis	Rodentia	Hystricidae	Hystrix	14936	Herbivore	1	0	0.03	0.006	Quill	Prick the knees and feet of lazy children	South of Africa
Hystrix brachyura	Rodentia	Hystricidae	Hystrix	8000	Omnivore	1	0	0.65	0.0590909	Quill, Stomach, Jaws, Teeth, Whole body, Gall, flesh and fat	To treat post-partum complaints, Protection against magic, Gastric diseases, headaches, weakness, body ache	Cambodia,Sumatra,Indonesia,Laos,Vietnam,Myanmar,India,Nepal
Hystrix cristata	Rodentia	Hystricidae	Hystrix	13406.3	Omnivore	2	1	0.35	0.0583333	Quill, Meat (grilled), Bones, Fibres, Hair, Horn products, Meat	Spiritual, Abdominal pain, Stomach troubles , Alopecia	Ethiopia,Sudan,Nigeria,Somalia,Australia,Canada,Cote d’Ivoire,Ghana,Namibia,South of Africa,United States of America,Zimbabwe,Nigeria
Hystrix indica	Rodentia	Hystricidae	Hystrix	14298.6	Omnivore	1	1	0.64	0.16	Stomach, Intestine	Increases women’s fertility, Treats high fever, To the children suffering from the stomach disorders, Asthma, Sexual dysfunction, Sterility, typhoid, wounds	Abu Rabia,India,Nepal
Ichneumia albicauda	Carnivora	Herpestidae	Ichneumia	3628.4	Carnivore	1	1	0	0	Unspecified	Unspecified	Benin
Inia geoffrensis	Cetacea	Iniidae	Inia	121431	Carnivore	2	2	1.4	0.1	Unspecified	Asthma, athlete’s foot, cancer, chest ailments, chilblains, convulsions in children, dermatophytosis, earache, effusion, epilepsy, erysipelas, headache, hemorrhoids and their inflammation, hernia, inflammation, injuries caused by the spines of the ‘arraia’, pityriasis, rheumatism, schistosomiasis, sore throat, stroke, swelling, thrombosis, used to increase sexual desire, used for sexual attractio…	Brazil,Bolivia,Colombia,Ecuador,Peru,Venezuela
Kobus ellipsiprymnus	Artiodactyla	Bovidae	Kobus	204393	Herbivore	22	11	0	0	Skin, placenta	Unspecified	Nigeria,Benin,Cameroon,Congo,Cote d’Ivoire,Congo,Equatorial Guinea,Ghana,Liberia,Tanzania,Uganda,Zambia,South of Africa
Kobus kob	Artiodactyla	Bovidae	Kobus	80035.2	Herbivore	4	2	0	0	Unspecified	Unspecified	Benin,Nigeria
Lagothrix lagothricha	Primates	Atelidae	Lagothrix	50577.9	Carnivore	21	7	0	0	Unspecified	Unspecified	Bolivia,Brazil,Colombia,Ecuador,Peru
Lemniscomys striatus	Rodentia	Muridae	Lemniscomys	43.65	Herbivore	3	1	0	0	Unspecified	Unspecified	Nigeria,Benin
Leontocebus fuscicollis	Primates	Callitrichidae	Leontocebus	393.99	Omnivore	13	7	0.03	0.015	Unspecified	Impotence	Bolivia
Leopardus geoffroyi	Carnivora	Felidae	Leopardus	3590	Carnivore	19	8	0.03	0.03	Unspecified	Skin diseases	Argentina
Leopardus guigna	Carnivora	Felidae	Leopardus	2230	Carnivore	2	0	0	0	Unspecified	Unspecified	Chile
Leopardus pardalis	Carnivora	Felidae	Leopardus	11880	Carnivore	36	14	0.37	0.04625	Unspecified	Bronchitis, earaches, respiratory disorders, rheumatism, snake bites	Bolivia,Brazil,Colombia,Ecuador,Germany,Mexico,Netherlands,Nicaragua,Peru,Venezuela,Vietnam
Leopardus tigrinus	Carnivora	Felidae	Leopardus	2250	Carnivore	17	6	0.53	0.0883333	Unspecified	Joint pain, Snake bite, ‘‘Ferida de goelas’’ (Throat problems), ‘‘estrepes’’ (suck a splinter out of skin), intestinal disorders, swellings	Brazil
Leopardus wiedii	Carnivora	Felidae	Leopardus	3270.81	Carnivore	19	6	0.03	0.006	Unspecified	Snake bites	Bolivia,Brazil,Colombia,Ecuador,Mexico,Nicaragua,Peru,Panama
Leptailurus serval	Carnivora	Felidae	Leptailurus	12000	Carnivore	8	3	0.24	0.04	Unspecified	Aphrodisiacs, potency for men, fortune rousers, protection against evil influences/ manipulation, snake poison	Nigeria,Zimbabwe,West of Africa
Lepus capensis	Lagomorpha	Leporidae	Lepus	2047.11	Herbivore	18	14	0.26	0.052	Heart, brain, fur	Pancreas diseases, Prevents miscarriage, wounds	Benin,Somalia,South of Africa,Tanzania
Lepus europaeus	Lagomorpha	Leporidae	Lepus	3816.43	Herbivore	33	19	0.32	0.106667	Fat, blood, bile	Muscular pains, joint pains, Lung diseases, bronchial problems, conjunctivitic	Argentina,Portugal
Lepus oiostolus	Lagomorpha	Leporidae	Lepus	2468.55	Herbivore	1	1	0.29	0.29	Heart	Psychotic episodes, depression, heart disorders, pain	Buthan
Lepus saxatilis	Lagomorpha	Leporidae	Lepus	2593.63	Herbivore	1	0	0	0	Unspecified	Unspecified	South of Africa
Lepus timidus	Lagomorpha	Leporidae	Lepus	3105.42	Herbivore	16	8	0	0	Unspecified	Unspecified	Mongolia
Lontra canadensis	Carnivora	Mustelidae	Lontra	8087.42	Carnivore	13	7	0.03	0	Unspecified	Thrombosis	Brazil
Lontra longicaudis	Carnivora	Mustelidae	Lontra	6554.97	Carnivore	2	2	0	0.03	Unspecified	Unspecified	Canada,Denmark,United States of America
Lophuromys sikapusi	Rodentia	Muridae	Lophuromys	62.72	Carnivore	1	0	0	0	Unspecified	Unspecified	Benin
Loxodonta africana	Proboscidea	Elephantidae	Loxodonta	3.82454e+06	Herbivore	50	22	0.58	0.0527273	Bone, Excrement, Fat, Gallstones, Ivory, Jawbone, Skin, Tusk, Bodies, Bone carvings, Hair, Meat, Teeth	Attract luck, Bone fracture, Building strength in weak and deficient patients, Hepatitis, Love charm, Rheumatism, Spiritual uses, Strengthen asthetic patients, Treat barren women, Whitlow, Difficult births	Angola,Sudan,Nigeria,Ghana,Africa,Angola,Australia,Austria,Bangladesh,Botswana,Cambodia,Cameroon,Canada,China,Congo,Cote d’Ivoire,Dominican Republic,Egypt,France,Germany,Ghana,India,Ireland,Italy,Japan,Kenya,Laos,Mozambique,Namibia,Benin,Netherlands,New Zealand,Nigeria,Portugal,Russia,Saudi Arabia,Singapore,South of Africa,Switzerland,Tanzania,Thailand,United Kingdom,United States of America,Zimb…
Loxodonta cyclotis	Proboscidea	Elephantidae	Loxodonta	4.75e+06	Herbivore	2	1	0.35	0.35	Dung, Hoofs, Bones	stomach ache, sterility in women, elephantiasis, waist pains	Cameroon
Lutra lutra	Carnivora	Mustelidae	Lutra	50577.9	Carnivore	23	10	0.17	0.034	Unspecified	Liver diseases, kidney diseases	Cambodia,Canada,Russia,United Kingdom,Vietnam
Lycalopex culpaeus	Carnivora	Canidae	Lycalopex	8616.24	Carnivore	4	3	0.37	0.123333	Unspecified	‘‘susto’’ (fright), Muscular pain, joint pains, Chilblains, Earache	Argentina,Bolivia
Lycalopex gymnocercus	Carnivora	Canidae	Lycalopex	50577.9	Carnivore	18	5	0.48	0.096	Flesh, Fat	‘‘susto’’ (fright), Muscular pain, joint pains, Empacho, Paralysis, Heart attack	Argentina,Bolivia
Lycaon pictus	Carnivora	Canidae	Lycaon	22000	Carnivore	10	6	0.03	0.005	Unspecified	It is considered to have medicinal and magical powers for African traditional cultures	Zimbabwe,Cameroon,Nigeria
Lynx canadensis	Carnivora	Felidae	Lynx	9682.82	Carnivore	11	4	0	0	Unspecified	Unspecified	Canada,United States of America
Lynx lynx	Carnivora	Felidae	Lynx	19300	Carnivore	46	22	0	0	Unspecified	Unspecified	Canada,Czech Republic,Germany,Norway,Switzerland,United States of America
Lynx rufus	Carnivora	Felidae	Lynx	6374.47	Carnivore	61	29	0.03	0.006	Fat	Arthritis	Canada,Mexico,United States of America
Lyroderma lyra	Chiroptera	Megadermatidae	Lyroderma	39.27	Carnivore	2	1	0	0	Unspecified	Unspecified	China
Macaca arctoides	Primates	Cercopithecidae	Macaca	9358.04	Herbivore	14	8	0	0	Unspecified	Unspecified	Vietnam
Macaca assamensis	Primates	Cercopithecidae	Macaca	8546.89	Omnivore	4	2	0.37	0.0616667	Unspecified	Rheumatism, asthma, delivery pains, malaria typhoid, smallpox	India,Vietnam
Macaca cyclopis	Primates	Cercopithecidae	Macaca	5748.94	Omnivore	9	7	0	0	Unspecified	Unspecified	Taiwan
Macaca fascicularis	Primates	Cercopithecidae	Macaca	4569.32	Omnivore	117	71	0.06	0.015	Bone	Cough, pains	Cambodia,Indonesia,India
Macaca mulatta	Primates	Cercopithecidae	Macaca	6455.19	Herbivore	163	90	0.63	0.0572727	Unspecified	Rheumatism, asthma, malaria, typhoid, cholera, smallpox, stomach disorder, paralysis, adiposity, parasitic infestation	India,Vietnam
Macaca nemestrina	Primates	Cercopithecidae	Macaca	7820.78	Herbivore	42	29	0	0	Unspecified	Unspecified	Laos
Macaca silenus	Primates	Cercopithecidae	Macaca	5995.25	Omnivore	8	7	0	0	Unspecified	Unspecified	India,China
Mandrillus leucophaeus	Primates	Cercopithecidae	Mandrillus	14253.3	Omnivore	17	13	0.03	0.0075	Bones	Fracture	Nigeria,Cameroon
Manis crassicaudata	Pholidota	Manidae	Manis	8017.56	Carnivore	1	1	0.58	0.0725	Scales, Meat	Help menstruation, Breast milk circulation, Nerves tension, Wheezing trouble, Headache, Asthma, Hook worm, Tuberculosis	China,Hong Kong,India,Singapore,South Korea,Taiwan,Pakistan
Manis gigantea	Pholidota	Manidae	Manis	32999.7	Insectivore	1	1	1.8	0.3	Blood, Bones, Brain, Eyes, Fat, Flesh, Head, Scales, Whole animal, Body, Claws, Meat, Scales	Secure Delivery Help, Amulets, Prenatal care, Antidote for food poisons, Aphrodisiacs, Back pain, Sterility in a woman, Hardened mind calmness, Carbuncle, Control worms, Convulsion, Amenorrhea, arthralgia, gonorrhea, genital itching, swelling, wound, Stomach Disorders, stomach ulcers, Allow the uterus to retain the semen, For fetal movement and development, For good deliver, Genital swelling, Hae…	Nigeria,India,Korea,China,Tibet,Vietnam,Belgium,Cambodia,Cameroon,Canada,China,Hong Kong,Laos,Netherlands,Singapore,Taiwan,Thailand,United States of America,Benin
Manis pentadactyla	Pholidota	Manidae	Manis	4675	Carnivore	1	1	0.66	0.06	Scales (rings), Body, Claws, Meat	Liver diseases, haemorrhoids, Rheumatic pain, Skin diseases, Stomach diseases, Toxicosis, Veneral diseases, To help menstruation , Breast milk circulation	Australia,China,Hong Kong,India,Singapore,Taiwan,Vietnam,South Korea,Belgium,Cambodia,Cameroon,Canada,China,Hong Kong,Laos,Netherlands,Singapore,Taiwan,Thailand,United States of America
Manis tricuspis	Pholidota	Manidae	Manis	1539.31	Insectivore	1	0	0.37	0.0336364	Placenta, Whole body, Scales, Claws, Meat	Aphrodisiacs, potency for men, Fertility for women, Cough, fever	Angola,Nigeria,Vietnam,Belgium,Cambodia,Cameroon,Canada,China,Hong Kong,Laos,Netherlands,Singapore,Taiwan,Thailand,Tanzania,United States of America,Benin
Marmota baibacina	Rodentia	Sciuridae	Marmota	7500	Herbivore	1	1	0.29	0.29	Meat, oil	burns, frostbite, anemia, tuberculosis	Mongolia
Marmota monax	Rodentia	Sciuridae	Marmota	3880.93	Omnivore	19	14	0.03	0.03	Meat	For fattening baby	Ethiopia
Marmota sibirica	Rodentia	Sciuridae	Marmota	8000	Herbivore	1	1	0.29	0.29	Meat, oil	burns, frostbite, anemia, tuberculosis	Mongolia
Mastomys natalensis	Rodentia	Muridae	Mastomys	41.85	Omnivore	94	10	0	0	Unspecified	Unspecified	Benin
Mazama americana	Artiodactyla	Cervidae	Mazama	20546.9	Herbivore	7	3	0.62	0.0344444	Antler, Shank, “Benzuá”, Meat, Fat	Cold, Effusion, Snake Bites, Toothache, Epilepsy, Burns, Cough	Bolivia,Brazil,Costa Rica,Mexico
Mazama gouazoubira	Artiodactyla	Cervidae	Mazama	16633.2	Herbivore	13	6	0.29	0.0322222	Hooves, Fat, Horns, Feet, Skull, Horns, Shank, “Benzuá”, Antler, Paw, Tibia, Skin	Amulet against evil eye, Toothache, Legcramps, to assist children who take longer than usual to start walking	Brazil
Megaderma spasma	Chiroptera	Megadermatidae	Megaderma	24.71	Carnivore	1	0	0	0	Unspecified	Unspecified	India
Megaloglossus woermanni	Chiroptera	Pteropodidae	Megaloglossus	16.71	Frugivore	1	0	0	0	Unspecified	Unspecified	Benin
Megaptera novaeangliae	Cetacea	Balaenopteridae	Megaptera	3e+07	Carnivore	2	1	0	0	Unspecified	Unspecified	Brazil,Mexico
Meles meles	Carnivora	Mustelidae	Meles	11884	Carnivore	50	25	0.6	0.06	Fat, paw	Abscess, snake bite, scorpion bite, spleen diseases, Burns, Otitis, Wounds, rheumatism	Albania,Bolivia,Czech Republic,Finland,Israel,Mongolia,Korea,Slovak Republic,ex Yugoslavia,Portugal
Mellivora capensis	Carnivora	Mustelidae	Mellivora	8999.99	Omnivore	2	1	0.03	0.005	Bone	Weakness	Zimbabwe,Angola,Benin,Nigeria
Melogale moschata	Carnivora	Mustelidae	Melogale	938.5	Omnivore	5	2	0	0	Unspecified	Unspecified	Laos
Melursus ursinus	Carnivora	Ursidae	Melursus	100000	Omnivore	6	4	0.37	0.037	Bile	Epilepsy, Gastritis, stomach problems, asthma, muscular pain	Australia,Nepal,Bangladesh,Bhutan,Cambodia,Canada,China,Fiji,Germany,Hong Kong,Hungary,India,Indonesia,Italy,Japan,Kenya,Laos,Mexico,Mozambique,Ethiopia,Nepal,New Zealand,Palau,Singapore,South Korea,Taiwan,Thailand,United States of America,Vietnam
Mephitis macroura	Carnivora	Mephitidae	Mephitis	1097.76	Carnivore	1	1	1.55	0.31	Meat, fat	Stomach ache, mal aire, swelling, undescended testicles, Rabies, Measles, whooping cough, pain in bone, asthma, Acne, Allergies, Anemia, Body pain, cough, Bronchitis, Cancer, Diabetes, Pneumonia, Hypertension, Blindness, Inflammation, Dermatitis, wounds, Epilepsy	Brazil
Microtus mexicanus	Rodentia	Cricetidae	Microtus	34.88	Herbivore	1	0	0.19	0.095	Meat, Blood	Fever, Typhoid, Cough	Mexico
Millardia meltada	Rodentia	Muridae	Millardia	67.17	Omnivore	2	0	0	0	Unspecified	Unspecified	Pakistan
Miniopterus schreibersii	Chiroptera	Miniopteridae	Miniopterus	11.46	Carnivore	32	7	0	0	Unspecified	Unspecified	China
Monodon monoceros	Cetacea	Monodontidae	Monodon	938126	Carnivore	1	1	0	0	Unspecified	Unspecified	Canada,France,Germany,Greenland,Italy,Norway
Moschus berezovskii	Artiodactyla	Moschidae	Moschus	12477.4	Herbivore	22	18	0.58	0.0966667	Pod, Gland/musk gland (dried secretion), Musk, Bone, Extract, Horn	Spleen diseases, To open the orifices, Revive the spirit, Heart diseases, Nerve diseases, Skin diseases, Abdominal ailments, respiratory diseases	Australia,Cambodia,Canada,Chad,China,Cote d’Ivoire,Fiji,France,Germany,Hong Kong,India,Indonesia,Japan,Kenya,Lithuania,Macao,Malaysia,Korea,Russia,Singapore,South Korea,Spain,Switzerland,Taiwan,Thailand,United States of America,Vietnam
Mungos mungo	Carnivora	Herpestidae	Mungos	1260	Carnivore	6	4	0.03	0.03	Nail	Cough	Tanzania
Murina leucogaster	Chiroptera	Vespertilionidae	Murina	7.54	Insectivore	8	3	0	0	Unspecified	Unspecified	China
Mus minutoides	Rodentia	Muridae	Mus	6.43	Omnivore	6	1	0	0	Unspecified	Unspecified	Nigeria
Mus spretus	Rodentia	Muridae	Mus	16.67	Omnivore	12	8	0	0	Unspecified	Unspecified	Spain
Mustela frenata	Carnivora	Mustelidae	Mustela	190.03	Carnivore	3	1	0.29	0.0725	Blood, Meat, Heart, Bile, Whole animal	Convulsion, Epilepsy, heart diseases, Body pain	Costa Rica,Mexico
Mustela nivalis	Carnivora	Mustelidae	Mustela	50577.9	Carnivore	6	4	0.03	0.03	Lard	weasel bites	Portugal
Mustela sibirica	Carnivora	Mustelidae	Mustela	530.85	Carnivore	1	1	0.03	0.0075	Meat	Fever	Canada,China,France,Germany,Hong Kong,India,Ireland,Italy,Korea,Russia,Spain,Switzerland,United Kingdom,United States of America
Myotis blythii	Chiroptera	Vespertilionidae	Myotis	50577.9	Carnivore	9	0	0	0	Unspecified	Unspecified	China
Myotis daubentonii	Chiroptera	Vespertilionidae	Myotis	7.63	Carnivore	24	3	0	0	Unspecified	Unspecified	China
Myotis emarginatus	Chiroptera	Vespertilionidae	Myotis	7.56	Carnivore	7	1	0	0	Unspecified	Unspecified	Algeria
Myotis fimbriatus	Chiroptera	Vespertilionidae	Myotis	7.6	Insectivore	4	0	0	0	Unspecified	Unspecified	China
Myotis ikonnikovi	Chiroptera	Vespertilionidae	Myotis	50577.9	Carnivore	1	0	0	0	Unspecified	Unspecified	China
Myotis lucifugus	Chiroptera	Vespertilionidae	Myotis	7.8	Carnivore	11	6	0	0	Unspecified	Unspecified	India
Myotis pequinius	Chiroptera	Vespertilionidae	Myotis	17.1	Insectivore	7	0	0	0	Unspecified	Unspecified	China
Myrmecophaga tridactyla	Pilosa	Myrmecophagidae	Myrmecophaga	29531.8	Carnivore	8	6	0.65	0.0382353	Bone, skin, tongue, fat	Ant bite, Attract money, remove annoyance, General body pain, Heart pain, Snake bite, Stroke, infantile convulsions, epilepsy, Thrombosis, Urinary problem	Brazil,Bolivia,Colombia,Ecuador,Venezuela
Naemorhedus goral	Artiodactyla	Bovidae	Naemorhedus	28796.5	Herbivore	3	3	0.03	0.01	Blood, Fat, Flesh, Horn, Liver	Asthma	Pakistan
Nandinia binotata	Carnivora	Nandiniidae	Nandinia	2167.2	Herbivore	1	1	0.03	0.01	Fur	Burns	Guinea,Cameroon,Benin
Nanger dama	Artiodactyla	Bovidae	Nanger	71424.8	Herbivore	7	3	0	0	Unspecified	Unspecified	Nigeria
Nasua narica	Carnivora	Procyonidae	Nasua	4578.43	Omnivore	2	2	0.35	0.0583333	Fat, Penis	Male impotence, sexual weakness, Skin infections, Body pain	Costa Rica,Guatemala,Mexico
Nasua nasua	Carnivora	Procyonidae	Nasua	3775.5	Omnivore	15	8	1.21	0.0504167	Penis, Fat	Arthrosis, backache, body strengtheners, calls luck, cold, cough, earache, leg pain, money and love (amulet), neck strain, rheumatism, sexual impotence, skin burns, snake bites, stroke, thrombosis, to help become pregnant, wooping cough, wounds	Brazil,Bolivia,Mexico
Neofelis nebulosa	Carnivora	Felidae	Neofelis	14945	Carnivore	5	3	0.26	0.0325	Paws, bones, skull	Liver diseases, kidney problems, aching joints	Laos,Nigeria,Vietnam,Myanmar
Neotoma mexicana	Rodentia	Cricetidae	Neotoma	203	Herbivore	6	3	0	0	Unspecified	Unspecified	Mexico
Noctilio leporinus	Chiroptera	Noctilionidae	Noctilio	29.93	Carnivore	1	1	0.17	0.085	Meat	Typhoid, Fever	Mexico
Nomascus leucogenys	Primates	Hylobatidae	Nomascus	7320	Frugivore	4	4	0	0	Unspecified	Unspecified	China,Laos,Vietnam,Thailand
Nyctalus noctula	Chiroptera	Vespertilionidae	Nyctalus	28.48	Carnivore	20	2	0	0	Unspecified	Unspecified	China
Nycticebus coucang	Primates	Lorisidae	Nycticebus	924.55	Omnivore	7	3	0.03	0.0075	Unspecified	Asthma	Cambodia,Malaysia,Indonesia
Nycticebus pygmaeus	Primates	Lorisidae	Nycticebus	342.32	Omnivore	1	0	0	0	Unspecified	Unspecified	Cambodia,Vietnam,Indonesia
Odocoileus virginianus	Artiodactyla	Cervidae	Odocoileus	75901.2	Herbivore	99	45	0.65	0.1625	Antler, Horn, Eye, Hoof, Whole animal, Meat	Heart pain, Strengthens the vision, Convulsions, Epilepsy, Hypertension, Stomach ache, Diarrhea, Body pain, blindness, Parturition, To avoid abortion	Mexico,India
Orcaella brevirostris	Cetacea	Delphinidae	Orcaella	190000	Carnivore	1	1	0.17	0.0425	Skin, fins, fat	For sick children, aching joints	Cambodia,Philippines,Myanmar
Oreotragus oreotragus	Artiodactyla	Bovidae	Oreotragus	13486.5	Herbivore	1	1	0.03	0.01	Unspecified	To treat babies	Ethiopia
Oryx gazella	Artiodactyla	Bovidae	Oryx	188404	Herbivore	19	7	0	0	Unspecified	Unspecified	South of Africa
Otocyon megalotis	Carnivora	Canidae	Otocyon	4098.12	Carnivore	4	2	0	0	Unspecified	Unspecified	South of Africa
Ourebia ourebi	Artiodactyla	Bovidae	Ourebia	17186.1	Herbivore	2	2	0	0	Unspecified	Unspecified	Benin
Ozotoceros bezoarticus	Artiodactyla	Cervidae	Ozotoceros	34620.4	Herbivore	11	6	0.37	0.0616667	“Benzuá”, Horn, Hull	Spasm, "poisonous evils", Diarrhea, worms, Fortifying Legs	Brazil
Pan paniscus	Primates	Hominidae	Pan	35119.9	Omnivore	28	16	0	0	Unspecified	Unspecified	Congo
Pan troglodytes	Primates	Hominidae	Pan	45000	Omnivore	169	92	0.29	0.0223077	Bones	Male impotency, epilepsy, amulets, concoction for ailments	Nigeria,Guinea,Sierra Leone,Liberia,Mali,Cameroon,Benin
Panthera leo	Carnivora	Felidae	Panthera	158624	Carnivore	69	31	0.42	0.0323077	Adipose tissue, skin, fat	Convulsion, rheumatism, abdominal pains, chest pain, weak child, Treat ear pus, asthma	Austria,Angola,Botswana,Canada,China,France,Germany,Ghana,Kenya,Mexico,Nigeria,Mozambique,Namibia,South of Africa,Sudan,Switzerland,United Kingdom,Tanzania,United States of America,Zambia,Zimbabwe
Panthera onca	Carnivora	Felidae	Panthera	83943.1	Carnivore	21	9	0.67	0.0558333	Fat	Asthma, cough, fatigue, fever, inflammations, leishmaniosis, osteomuscular problems, pain in bones, pneumonia, protect the wearer against snakebites, wounds, Arthritis	Bolivia,Brazil,Colombia,Czech Republic,Mexico,Peru,South of America,United States of America
Panthera pardus	Carnivora	Felidae	Panthera	52400	Carnivore	25	15	0.85	0.0653846	Penis, Testes, Skin	Aphrodisiac, appeasing witches, body pain, convulsion, foot and mouth diseases, general body weakness, kwashiorkor, malaria, paralysis, promoter of strength and virility, protection against evil influences/manipulation, rheumatic pain, snake poison, spiritual uses, typhoid, weak child, ward off envy	Australia,Angola,Belgium,Botswana,Cambodia,Canada,China,Comoros,Congo,Cote d’Ivoire,Egypt,Ethiopia,France,Ghana,Hong Kong,India,Ireland,Japan,Kenya,Jordan,Laos,Malaysia,Myanmar,Mozambique,Netherlands,Nigeria,Panama,Korea,Senegal,Singapore,South of Africa,Spain,Swaziland,Switzerland,Sudan,Thailand,United Kingdom,Tanzania,United States of America,Vietnam,Zimbabwe
Panthera tigris	Carnivora	Felidae	Panthera	161915	Carnivore	40	25	0.97	0.0303125	Paws, Bones, skull	Aphrodisiac, treat impotence or restorative tisane, arthritis, asthenia, bone pain, carbuncles, ulcerative scrofula, rheumatism, enhance body strength, generally improve health, hemiplegia, joint sprains, killing evil pathogens, pain in joints, relieving pain, stopping convulsions, strengthening tendons and bones, cold, warding off harmful air	Australia,Belgium,Cambodia,Canada,China,Colombia,Cote d’Ivoire,Denmark,Malaysia,Hong Kong,India,Indonesia,Japan,Laos,Myanmar,Mexico,Nepal,Nigeria,Philippines,Korea,Russia,Singapore,Sweden,Switzerland,Taiwan,Thailand,United Kingdom,United States of America,Vietnam
Pantholops hodgsonii	Artiodactyla	Bovidae	Pantholops	32733.1	Herbivore	2	0	0.26	0.13	Flesh, blood, horn	Fever, intestinal disorders, diseases of womb and breast	Buthan
Papio anubis	Primates	Cercopithecidae	Papio	17728.6	Omnivore	46	27	0.22	0.0733333	Skin, Meat, Bile	Broken bone, misplaced bone, wound, burns	Ethiopia,Benin,Nigeria
Papio ursinus	Primates	Cercopithecidae	Papio	17729.4	Herbivore	28	21	0.19	0.0475	Unspecified	Treatment of arthritis, protective charm, court case charm and headache	South of Africa
Paradoxurus hermaphroditus	Carnivora	Viverridae	Paradoxurus	3200	Omnivore	3	1	0.03	0.0075	Smear from vagina	Body pain	India,Indonesia,China
Paraechinus aethiopicus	Erinaceomorpha	Erinaceidae	Paraechinus	352.4	Carnivore	2	2	0.19	0.095	Blood, skin, spines	Expels ﬂeas (Pulex irritans), Fever, Malaria	Abu Rabia
Pecari tajacu	Artiodactyla	Tayassuidae	Pecari	21133.7	Herbivore	22	14	0.44	0.0244444	Ears, paws, fat, hide, teeth	Amulet against evil eye, Bronchitis, Inflammation, Offering in mystical rituals, Protection, Stroke, Swelling, Thrombosis	Brazil,Costa Rica
Peromyscus mexicanus	Rodentia	Cricetidae	Peromyscus	42.58	Herbivore	2	0	0.03	0.03	Meat	Cough	Mexico
Phacochoerus aethiopicus	Artiodactyla	Suidae	Phacochoerus	75607.5	Herbivore	11	6	0	0	Unspecified	Unspecified	Nigeria,South of Africa
Phacochoerus africanus	Artiodactyla	Suidae	Phacochoerus	82500	Herbivore	15	6	0.6	0.15	Meat, Tusks, Blood, Horn, bile, skin	Measles, wounds, Treat stomach ulcers, Swelling, toothache, wart, rheumatism, Malaria, asthma	Ethiopia,Tanzania
Philander opossum	Didelphimorphia	Didelphidae	Philander	425.81	Omnivore	11	7	0.26	0.26	Fat, Scrotum	Body pain, Rheumatism, Facilitate the delivery	Brazil
Philantomba monticola	Artiodactyla	Bovidae	Philantomba	4896.05	Omnivore	9	4	0.17	0.0566667	Body, bone pieces, horns, Jaws	Toothache, intestinal worms	Central African Republic,France,South of Africa,Cameroon,Nigeria
Phoca vitulina	Carnivora	Phocidae	Phoca	87316.7	Carnivore	61	31	0	0	Unspecified	Unspecified	China
Physeter macrocephalus	Cetacea	Physeteridae	Physeter	1.4541e+07	Omnivore	9	3	0.98	0.07	Unspecified	Used to reinforce potency, blood tonic, asthma, backache, cough, general health, heart diseases, hysteria, kidney diseases, menstrual cramps, paralysis, rheumatism, sore throat, wounds	Australia,Belgium,Brazil,Canada,Denmark,Falkland Islands,Fiji,France,Greenland,Iceland,Israel,Japan,Jordan,Laos,Netherlands,New Zealand,Norway,Russia,Sudan,Switzerland,Tonga,United Kingdom,United States of America
Pipistrellus abramus	Chiroptera	Vespertilionidae	Pipistrellus	5.87	Insectivore	6	1	0.17	0.17	Blood, wings	Hair loss, strengthen dilated lobes	India,China
Pipistrellus coromandra	Chiroptera	Vespertilionidae	Pipistrellus	4.59	Carnivore	1	0	0.03	0.03	Blood	Vomiting	India
Pipistrellus javanicus	Chiroptera	Vespertilionidae	Pipistrellus	4.92	Insectivore	1	1	0	0	Faeces	Unspecified	Vietnam
Plecotus austriacus	Chiroptera	Vespertilionidae	Plecotus	6.75	Insectivore	4	1	0	0	Unspecified	Unspecified	China
Pongo pygmaeus	Primates	Hominidae	Pongo	53408.3	Omnivore	39	26	0	0	Unspecified	Unspecified	Indonesia,Malaysia
Potamochoerus larvatus	Artiodactyla	Suidae	Potamochoerus	69063.8	Omnivore	6	3	0	0	Unspecified	Unspecified	Ethiopia,Nigeria
Potamochoerus porcus	Artiodactyla	Suidae	Potamochoerus	70000.3	Omnivore	3	2	0.03	0.03	Skin	Prevents miscarriage	Cameroon
Potos flavus	Carnivora	Procyonidae	Potos	2441.81	Omnivore	7	5	0.19	0.038	Unspecified	Ant bite, earache, snake bite	Bolivia,Colombia,Ecuador,Peru,Suriname,Venezuela
Prionailurus bengalensis	Carnivora	Felidae	Prionailurus	2780.97	Carnivore	26	10	0	0	Unspecified	Unspecified	Cambodia,Japan,Malaysia,Hong Kong,Vietnam
Prionailurus planiceps	Carnivora	Felidae	Prionailurus	3533.76	Omnivore	1	1	0	0	Unspecified	Unspecified	Brunei,Indonesia,Malaysia,Myanmar,Singapore,Thailand
Procavia capensis	Hyracoidea	Procaviidae	Procavia	2952.48	Herbivore	11	8	0.03	0.01	Urine	Syphilis	Tanzania,Benin,Nigeria
Procolobus verus	Primates	Cercopithecidae	Procolobus	3977.86	Herbivore	6	3	0.03	0.0075	Unspecified	Diseases in children associated with births	Ghana,Benin,Nigeria
Procyon cancrivorus	Carnivora	Procyonidae	Procyon	6931.72	Omnivore	4	4	0.8	0.0727273	Unspecified	Amulet used as a protection against snake bite, snake bite, charm, epilepsy, evil-eye, fever, pityriasis, rheumatism, thrombosis, tonsillitis, to undo enchantment of Umbanda rituals, vitiligo	Brazil
Procyon lotor	Carnivora	Procyonidae	Procyon	6373.72	Omnivore	95	62	0.26	0.065	Meat, Fat, Claws	Cure diseases of abortion, rheumatism, Stomach ache	Costa Rica,Mexico
Proteles cristata	Carnivora	Hyaenidae	Proteles	8139.39	Carnivore	1	1	0	0	Unspecified	Unspecified	South of Africa
Pseudois nayaur	Artiodactyla	Bovidae	Pseudois	52334.6	Herbivore	7	5	0.06	0.02	Antler	Stomach pain, fever	India
Pteropus rufus	Chiroptera	Pteropodidae	Pteropus	361	Herbivore	16	1	0	0	Unspecified	Unspecified	Madagascar
Pteropus vampyrus	Chiroptera	Pteropodidae	Pteropus	865	Carnivore	44	8	0	0	Unspecified	Unspecified	Indonesia
Puma concolor	Carnivora	Felidae	Puma	521.8	Carnivore	60	29	0.92	0.0707692	Testicles, Fat, Meat	‘‘Evil eye’’, arthritis, acne, earache, fever, leishmaniosis, making the child talk, pain in bones, rheumatism, scare, stomach ache, wounds, male impotence, Body pain	Bolivia,Brazil,Canada,Colombia,Norway,Switzerland,United Kingdom,United States of America,Argentina,Mexico
Puma yagouaroundi	Carnivora	Felidae	Puma	7750	Omnivore	22	6	0.29	0.0725	Unspecified	Hands hot and swollen, ‘Estrepes’, intestinal disorders, swellings	Brazil
Pygathrix nemaeus	Primates	Cercopithecidae	Pygathrix	9411.1	Herbivore	3	3	0	0	Unspecified	Unspecified	Laos,Vietnam,Thailand
Rattus norvegicus	Rodentia	Muridae	Rattus	282.89	Herbivore	202	81	0.29	0.0725	Faeces, Fat, Flesh, Gallbladder, Kidney, Meat, Skin, whole animal	Kidney diseases, Large intestine, Liver diseases, Lung diseases	India,Tanzania,Korea
Redunca arundinum	Artiodactyla	Bovidae	Redunca	58059.2	Herbivore	5	2	0	0	Unspecified	Unspecified	South of Africa
Redunca fulvorufula	Artiodactyla	Bovidae	Redunca	29352.7	Herbivore	3	1	0	0	Unspecified	Unspecified	Nigeria
Redunca redunca	Artiodactyla	Bovidae	Redunca	43288.9	Herbivore	1	0	0	0	Unspecified	Unspecified	Benin,Nigeria
Rhinoceros unicornis	Perissodactyla	Rhinocerotidae	Rhinoceros	1.84366e+06	Herbivore	7	3	0.85	0.121429	Horn, Blood, Muscle, Skin, Teeth, Toe, Urine	Heart diseases, Asthma, Chicken pox, Liver diseases, Stomach diseases, Smallpox, Dries pus and purifies blood, Cool the blood, high fevers, Jaundice, To remove heat inside the body	China,South Korea,Vietnam,Germany,United Kingdom,United States of America,India
Rhinolophus ferrumequinum	Chiroptera	Rhinolophidae	Rhinolophus	22.59	Carnivore	26	7	0	0	Unspecified	Unspecified	China
Rhinolophus fumigatus	Chiroptera	Rhinolophidae	Rhinolophus	13.09	Carnivore	1	0	0.03	0.03	Head, whole body	Mental ilnesess	Senegal
Rhinolophus luctus	Chiroptera	Rhinolophidae	Rhinolophus	34.07	Carnivore	1	1	0	0	Unspecified	Unspecified	China
Rhinolophus macrotis	Chiroptera	Rhinolophidae	Rhinolophus	6.18	Carnivore	4	2	0	0	Unspecified	Unspecified	India,Pakistan
Rhinolophus pearsonii	Chiroptera	Rhinolophidae	Rhinolophus	11.55	Carnivore	4	2	0	0	Unspecified	Unspecified	China
Rhinopithecus bieti	Primates	Cercopithecidae	Rhinopithecus	11000.5	Omnivore	1	1	0.17	0.0425	Unspecified	Rheumatism, overall health	China
Rhizomys sinensis	Rodentia	Spalacidae	Rhizomys	865	Herbivore	2	2	0	0	Fat, flesh, teeth	Unspecified	India
Rousettus aegyptiacus	Chiroptera	Pteropodidae	Rousettus	521.8	Herbivore	27	9	0	0	Unspecified	Unspecified	Benin
Rousettus leschenaultii	Chiroptera	Pteropodidae	Rousettus	7750	Omnivore	21	8	0	0	Unspecified	Unspecified	China
Rucervus duvaucelii	Artiodactyla	Cervidae	Rucervus	744.9	Herbivore	3	2	0.03	0.015	Antlers, horn	Haemorrhoids	Laos,India
Rucervus eldii	Artiodactyla	Cervidae	Rucervus	95471.6	Herbivore	1	0	0	0	Antler, horn	Unspecified	Australia,Cambodia,Laos
Rupicapra pyrenaica	Artiodactyla	Bovidae	Rupicapra	30000	Herbivore	19	6	0.03	0.03	Horn	Colic	Spain
Rusa unicolor	Artiodactyla	Cervidae	Rusa	177523	Herbivore	9	4	0.63	0.07	Skin, Antler, Velvet antlers, Hornantler, Feet, Urine, Whole body	Eye ailments, Herpes, muscle ache, Cough, Tuberculosis, Vomiting, Fever, haemorrhoids, rheumatism, backache	Cambodia,India,Vietnam,Myanmar,Nepal
Saguinus mystax	Primates	Callitrichidae	Saguinus	50577.9	Carnivore	5	2	0.03	0.03	Unspecified	Impotence	Bolivia
Saiga tatarica	Artiodactyla	Bovidae	Saiga	37734	Herbivore	7	3	0.26	0.0433333	Horn, Bodies, Bones, Horn carvings, Skeletons	Assist easy birth, heart diseases, liver diseases	Central Asia,China,India,Japan,Kazakhstan,Korea,Malaysia,Mongolia,Russia,Singapore,Taiwan,Turkmenistan,Uzbekistan,Canada,Cote d’Ivoire,Indonesia,Kenya,Spain,Tokelau,United States of America
Sapajus apella	Primates	Cebidae	Sapajus	2758.38	Omnivore	25	18	0.44	0.0628571	Unspecified	Inflammatory processes, insect sting, used for osteomuscular problems, eye infection, male impotency	Bolivia,Brazil,Peru
Sciurus carolinensis	Rodentia	Sciuridae	Sciurus	545.4	Omnivore	28	15	0.03	0.015	Flesh	Cough	India
Scotophilus heathii	Chiroptera	Vespertilionidae	Scotophilus	36.13	Carnivore	1	0	0	0	Unspecified	Unspecified	China
Scotophilus kuhlii	Chiroptera	Vespertilionidae	Scotophilus	20.31	Carnivore	13	5	0	0	Unspecified	Unspecified	China
Semnopithecus entellus	Primates	Cercopithecidae	Semnopithecus	12679.3	Herbivore	10	6	0.22	0.0314286	Flesh, skin	Facilitates delivery, weakness, fever, pain of the body	India,Nepal
Semnopithecus johnii	Primates	Cercopithecidae	Semnopithecus	10595.1	Herbivore	1	0	0.03	0.0075	Meat	Asthma	India
Sotalia fluviatilis	Cetacea	Delphinidae	Sotalia	42833.4	Carnivore	2	1	1.31	0.0689474	Unspecified	Arthritis, arthrosis, asthma, athlete’s foot, bloating, cancer, chest ailments, chilblains, dermatophytosis, earache, erysipelas, haemorrhoids and their inflammation, headache, hernia, inflammation, injuries caused by the spines of the ‘arraia’, pityriasis, rheumatism, schistosomiasis, sore throat, swelling, thrombosis, womb disorders, wounds, attract money	Bolivia,Brazil,Colombia,Peru
Sotalia guianensis	Cetacea	Delphinidae	Sotalia	50577.9	Carnivore	6	2	1.21	0.0930769	Unspecified	Arthritis, arthrosis, asthma, athletes foot, bloating, cancer, chest ailments, chilblains, dermatophytosis, earache, erysipelas, hemorrhoids and their inflammation, headache, hernia, inflammation, injuries caused by the spines of the ‘arraia’, pityriasis, rheumatism, schistosomiasis, sore throat, swelling, thrombosis, womb disorders, wounds	Bolivia,Brazil,Peru
Speothos venaticus	Carnivora	Canidae	Speothos	6324.54	Carnivore	4	4	0	0	Unspecified	Unspecified	Brazil
Sphiggurus mexicanus	Rodentia	Erethizontidae	Sphiggurus	2000	Herbivore	1	1	0.26	0.26	Thorns	Warts, Poor digestion, Rheumatism	Mexico
Spilogale gracilis	Carnivora	Mephitidae	Spilogale	521.8	Carnivore	1	0	0.03	0.03	Meat	Cancer	Mexico
Spilogale putorius	Carnivora	Mephitidae	Spilogale	566.49	Omnivore	1	1	0.66	0.22	Fat	Stomach ache, mal aire, swelling, undescended testicles, rabies, whooping cough, pain in bone, acne, Dermatitis	Brazil,Mexico
Suncus murinus	Soricomorpha	Soricidae	Suncus	43.76	Insectivore	21	11	0.03	0.03	Meat	Snake bit	India
Suricata suricatta	Carnivora	Herpestidae	Suricata	729.99	Carnivore	10	8	0	0	Unspecified	Unspecified	South of Africa
Sylvicapra grimmia	Artiodactyla	Bovidae	Sylvicapra	15639.1	Herbivore	13	7	0	0	Unspecified	Unspecified	Ethiopia,Benin
Sylvilagus brasiliensis	Lagomorpha	Leporidae	Sylvilagus	986.74	Herbivore	2	1	0.69	0.0766667	Faeces, fur, testicles	Boils, Burns, Conjunctivitis, Embolism, Fever, Hallucinations, Ophthalmological problems, Scare, Thrombosis, Wean children	Brazil,Bolivia
Sylvilagus floridanus	Lagomorpha	Leporidae	Sylvilagus	1207.19	Herbivore	27	15	0	0	Paw	Unspecified	Costa Rica
Symphalangus syndactylus	Primates	Hylobatidae	Symphalangus	10839	Omnivore	8	5	0	0	Unspecified	Unspecified	Indonesia
Syncerus caffer	Artiodactyla	Bovidae	Syncerus	592666	Herbivore	55	21	0.17	0.0566667	Limbs, meat	Abscesses, goiter	Cameroon,Benin,Nigeria
Tadarida teniotis	Chiroptera	Molossidae	Tadarida	28.07	Carnivore	4	2	0	0	Unspecified	Unspecified	China
Talpa europaea	Soricomorpha	Talpidae	Talpa	87.53	Carnivore	8	5	0.17	0.17	Tooth, hand	erysipelas, Dermatological problems	Portugal
Tamandua mexicana	Pilosa	Myrmecophagidae	Tamandua	4178.51	Carnivore	1	1	0	0	Unspecified	Unspecified	Costa Rica
Tamandua tetradactyla	Pilosa	Myrmecophagidae	Tamandua	4800	Carnivore	12	11	0.66	0.0471429	Bone, eye, fat, skin	Ant bites, Body pain, Edema, Earache, Flu, Itching, Muscular pain, Snake bite, Thrombosis	Bolivia,Brazil,Colombia,Ecuador,Peru,Suriname,Venezuela
Tapirus bairdii	Perissodactyla	Tapiridae	Tapirus	293782	Herbivore	3	1	0	0	Skin	Unspecified	Costa Rica
Tapirus terrestris	Perissodactyla	Tapiridae	Tapirus	169497	Omnivore	22	10	0.81	0.0675	Fat, Nail, Stomach stones, Bone, Penis	Arthrosis, Asthma, Bursitis, Cough, Flu, Gastrointestinal disturbances, General body pain, Geniturinary disturbances, Inflammatory processes, Muscular pain, Osteoarthritis, Osteomuscular problems, Osteoporosis, Pneumonia, Postpartum bleeding, Rheumatism, Tonsillitis, Uterine problems	Brazil,Bolivia
Taurotragus oryx	Artiodactyla	Bovidae	Taurotragus	562593	Herbivore	38	17	0	0	Unspecified	Unspecified	Tanzania
Taxidea taxus	Carnivora	Mustelidae	Taxidea	7842.15	Carnivore	10	6	0.49	0.49	Meat	Arthritis, Cough, Dermatitis, Allergy, Varicose veins, Wounds, Pain	Mexico
Tayassu pecari	Artiodactyla	Tayassuidae	Tayassu	31798.7	Omnivore	15	9	0.51	0.0566667	Hide, teeth	Asthma, Cold, traumatic bone, Malaria, Pneumonia, Stroke, Thrombosis, Uterine inflammation	Brazil,Bolivia
Thryonomys swinderianus	Rodentia	Thryonomyidae	Thryonomys	3750.85	Herbivore	2	2	0.19	0.0475	Head, Fur, Whole animal	Good luck charm, Love charm, Pregnancy treatment	Nigeria,Benin
Tolypeutes matacus	Cingulata	Dasypodidae	Tolypeutes	1303.47	Omnivore	4	4	0.3	0.3	Shell, Fat	Bronchitis, Pain in the ribs, Cough, Wounds	Bolivia
Trachypithecus cristatus	Primates	Cercopithecidae	Trachypithecus	7176.81	Herbivore	8	5	0	0	Unspecified	Unspecified	Cambodia
Trachypithecus francoisi	Primates	Cercopithecidae	Trachypithecus	8139.93	Herbivore	3	3	0	0	Unspecified	Unspecified	China,Vietnam
Trachypithecus obscurus	Primates	Cercopithecidae	Trachypithecus	7247.88	Herbivore	4	3	0	0	Unspecified	Unspecified	Indonesia
Trachypithecus pileatus	Primates	Cercopithecidae	Trachypithecus	11219.9	Herbivore	1	0	0.15	0.0375	Unspecified	Malaria, typhoid, dysentery, smallpox	India
Trachypithecus poliocephalus	Primates	Cercopithecidae	Trachypithecus	7750	Herbivore	2	2	0	0	Unspecified	Unspecified	China,Vietnam
Tragelaphus angasii	Artiodactyla	Bovidae	Tragelaphus	87616.8	Herbivore	12	6	0	0	Unspecified	Unspecified	South of Africa
Tragelaphus eurycerus	Artiodactyla	Bovidae	Tragelaphus	270998	Herbivore	8	3	0.03	0.015	Horns	Conteiners for medicines	Congo
Tragelaphus scriptus	Artiodactyla	Bovidae	Tragelaphus	43250.4	Herbivore	10	3	0.17	0.0242857	Skin	General body pains, leprosy	Nigeria,Angola,Benin
Tragelaphus spekii	Artiodactyla	Bovidae	Tragelaphus	75554.2	Herbivore	10	5	0	0	Unspecified	Unspecified	Benin,Nigeria
Tragelaphus strepsiceros	Artiodactyla	Bovidae	Tragelaphus	206056	Herbivore	21	13	0.19	0.0475	Pelvic girdle, Tail Bones, Urine	Abdominal pain, Arthritis, Rheumatism	Ethiopia,South of Africa
Tragulus javanicus	Artiodactyla	Tragulidae	Tragulus	1889.93	Herbivore	2	1	0	0	Jaws	Unspecified	Cambodia
Tremarctos ornatus	Carnivora	Ursidae	Tremarctos	123177	Omnivore	1	1	0.51	0.1275	Unspecified	Bone bruises, for strength and fertility,high fever, convulsions, delirium, spasms, for strengthen the liver function, remove toxins from the liver	Andean Region,Australia,Canada,Hong Kong,Japan,New Zealand,Singapore,South Korea,Taiwan,United States of America
Trichechus inunguis	Sirenia	Trichechidae	Trichechus	418001	Herbivore	16	13	1.18	0.07375	Unspecified	Allergy, arthritis, arthrosis, asthma, backache, burns, bursitis, ‘estrepes’ (suck a splinter out of skin), hernia, inflammation, injuries caused by bang, insect bites, itch, luxation, menstrual cramps, muscle strain, osteoarthritis, osteoporosis, pain, rheumatism, sore throat, sprains, tumor, vaginal discharge, wounds	Brazil,Colombia,Ecuador,Guyana,Venezuela
Trichechus manatus	Sirenia	Trichechidae	Trichechus	467325	Omnivore	51	33	0.83	0.0754545	Unspecified	Arthrosis, asthma, backache, burns, hernia, injuries caused by bang, insect bites, luxation, menstrual cramps, muscle strain, rheumatism, sore throat, sprains, suck a splinter out of skin, tumor, vaginal discharge, wounds	Brazil
Trogopterus xanthipes	Rodentia	Sciuridae	Trogopterus	744.9	Herbivore	1	1	0.17	0.0566667	Faeces	Liver diseases, Spleen diseases	China
Uncia uncia	Carnivora	Felidae	Uncia	32500	Carnivore	8	4	0.17	0.0188889	Unspecified	Liver diseaseas, kidney diseases	China,Southeast of Asia
Urocyon cinereoargenteus	Carnivora	Canidae	Urocyon	3833.71	Omnivore	32	22	0.26	0.0866667	Meat, Whole animal	Epilepsy, Typhoid, colic	Mexico
Ursus americanus	Carnivora	Ursidae	Ursus	110500	Herbivore	53	33	1.58	0.1975	Unspecified	AIDS, high fever, convulsions, delirium, to clear heat and alleviate spasms, to strengthen the liver function, to remove toxins from the liver, detoxification, inflammation, swelling, pain reduction, carbuncle, myocutaneous diseases, haemorrhoid, liver-fire, epilepsy, tic	Australia,Cambodia,Canada,China,Czech Republic,Denmark,Fiji,Germany,Hawaii,Hong Kong,Hungary,Indonesia,Italy,Japan,Kenya,Laos,Mexico,Mozambique,New Zealand,Norway,Palau,Russia,Singapore,South Korea,Switzerland,Taiwan,Thailand,United States of America,Vietnam
Ursus arctos	Carnivora	Ursidae	Ursus	196288	Omnivore	54	36	1.54	0.14	Unspecified	AIDS, to relieve toxin, to stop endogenous wind, convulsion, to clear away liver-fire, to improve eyesight in fever fighting, inflammation, swelling, pain reduction, carbuncle, myocutaneous diseases, haemorrhoid, overabundance of liver-fire, to convulsion caused epilepsy, tic, redness of eyes due to liver heat, high fever, delirium , to clear heat and alleviate spasms, to strengthen the liver fun…	Australia,Canada,Cambodia,China,Czech Republic,Denmark,Estonia,Germany,Hawaii,Hong Kong,Italy,Japan,Kenya,Laos,Mexico,Mongolia,Mozambique,New Zealand,Norway,Palau,Romania,Russia,Singapore,Slovenia,South Korea,Sweden,Switzerland,Thailand,Taiwan,United Kingdom,United States of America,Vietnam
Ursus maritimus	Carnivora	Ursidae	Ursus	371704	Omnivore	26	15	1.58	0.316	Unspecified	Fever, detoxification, inflammation, swelling, pain reduction, carbuncle, myocutaneous diseases, haemorrhoid, overabundance of liverfire, convulsion, epilepsy, tic, liver heat, delirium, to clear heat and alleviate spasms, to strengthen the liver function, remove toxins from the liver	Australia,Cambodia,Canada,China,Denmark,Fiji,France,Germany,Greenland,Hong Kong,Hungary,Indonesia,Italy,Japan,Kenya,Laos,Mexico,Mozambique,New Zealand,Norway,Palau,Russia,Singapore,South Korea,Thailand,Taiwan,United States of America,Vietnam
Ursus thibetanus	Carnivora	Ursidae	Ursus	99714.2	Herbivore	15	8	1.11	0.0616667	Exudate, bile	Heart diseases, Liver diseases, high fever, convulsions, delirium, clear heat and alleviate spasms, strengthen the liver function, remove toxins from the liver, malaria, typhoid, myriad diseases, detoxification, inflammation, swelling, pain reduction, carbuncle, myocutaneous diseases, hemorrhoid, overabundance of liver-fire, epilepsy, tic, redness of eyes due to liver heat, diarrhoea, internal wo…	Australia,Canada,Pakistan,Cambodia,Bhutan,Fiji,Germany,Hong Kong,Hungary,India,Indonesia,Italy,Japan,Kenya,Laos,Mexico,Mozambique,Myanmar,Nepal,New Zealand,Palau,Philippines,Russia,Singapore,South Korea,Switzerland,Taiwan,Thailand,United States of America,Vietnam
Vespertilio murinus	Chiroptera	Vespertilionidae	Vespertilio	15.42	Carnivore	6	3	0.65	0.216667	Faeces	Cools heat, Reddened eyes, night blindness, cataract, glaucoma, improves vision, clears the eyes, haematomas around the eyes, following injuries, blood stagnation, tonifies the Liver, cools the Liver, tonifies Spleen, Childhood nutritional disorder	China
Vespertilio sinensis	Chiroptera	Vespertilionidae	Vespertilio	24.3	Carnivore	7	2	0.36	0.072	Whole body, Faeces	To brighten eyes, dissipate blood and eliminate accumulation, Clear-eye blindness, night blindness, scrofula, gan accumulation [disease of the spleen], malaria	China
Viverra zibetha	Carnivora	Viverridae	Viverra	9148.77	Omnivore	1	0	0	0	Unspecified	Unspecified	Australia,China,Myanmar
Viverricula indica	Carnivora	Viverridae	Viverricula	2918.88	Omnivore	2	0	0.26	0.0325	Skin	epilepsy, musche ache, acne	India,Vietnam,China,Myanmar
Vulpes chama	Carnivora	Canidae	Vulpes	2919.8	Omnivore	2	1	0	0	Unspecified	Unspecified	South of Africa
Vulpes vulpes	Carnivora	Canidae	Vulpes	4820.36	Carnivore	168	93	0.03	0.01	liver	Extracts splinters	Vietnam,Portugal
